# Supplementary material for: Depression and Malnutrition for Prediction of Mortality after Transcatheter Aortic Valve Replacement: A Registry Study of a Tertiary Referral Hospital
Source: Diagnostics (Basel). 2023 Aug 1;13(15):2561. doi: 10.3390/diagnostics13152561 (PMC10416912; doi:10.3390/diagnostics13152561)
Supplement: Supplementary file 1 [file diagnostics-13-02561-s001.zip]

Archive with 1 entries (1 files):
- diagnostics-2502510-supplementary.pdf
